# Supplementary material for: Three Novel Species with Peptidoglycan Cell Walls form the New Genus Lacunisphaera gen. nov. in the Family Opitutaceae of the Verrucomicrobial Subdivision 4
Source: Front Microbiol. 2017 Feb 13;8:202. doi: 10.3389/fmicb.2017.00202 (PMC5303756; doi:10.3389/fmicb.2017.00202)
Supplement: Supplementary file 1 [file Table_4.XLSX]

## Sheet: Tabelle1
Table S4 | Prediction of phage-related genomic regions of strain IG16b (determined with PHAST) .
Region 1
14 CDS
#	CDS_POSITION	BLAST_HIT	E-VALUE
1	431515..432312	PHAGE_Acanth_mimivirus_NC_014649: putative alpha/beta hydrolase; Verru16B_00392; phage(gi311977788)	2e-14
2	complement(432437..432763)	hypothetical protein; Verru16B_00393	0.0
3	complement(432786..433190)	Cytidine deaminase; Verru16B_00394	0.0
4	complement(433280..434470)	PHAGE_Emilia_huxleyi_virus_86_NC_007346: putative serine palmitoyltransferase; Verru16B_00395; phage(gi73852520)	6e-32
5	complement(434557..435585)	PHAGE_Acanth_mimivirus_NC_014649: probable zinc-type alcohol dehydrogenase-like protein; Verru16B_00396; phage(gi311977890)	2e-11
6	complement(435725..436738)	Magnesium transporter MgtE; Verru16B_00397	0.0
7	complement(436755..437387)	PHAGE_Molliv_sibericum_NC_027867: DNA-3-methyladenine glycosylase; Verru16B_00398; phage(gi927594483)	5e-11
8	complement(437416..437940)	PHAGE_Acanth_mimivirus_NC_014649: probable methylated-DNA--protein-cysteine methyltransferase; Verru16B_00399; phage(gi311978100)	8e-07
9	complement(438020..439672)	PHAGE_Cafete_BV_PW1_NC_014637: putative eIF-2/eIF-5B; Verru16B_00400; phage(gi310831102)	7e-05
10	439957..440172	hypothetical protein; Verru16B_00401	0.0
11	440303..441475	PHAGE_Strept_20617_NC_023503: methyltransferase; Verru16B_00402; phage(gi588295144)	1e-20
12	complement(441547..442035)	hypothetical protein; Verru16B_00403	0.0
13	complement(442224..443501)	PHAGE_Strept_20617_NC_023503: enolase; Verru16B_00404; phage(gi588295080)	3e-153
14	complement(443614..444642)	PHAGE_Parame_bursaria_Chlorella_virus_1_NC_000852: hypothetical protein; Verru16B_00405; phage(gi9632186)	3e-09
Region 2
7 CDS
#	CDS_POSITION	BLAST_HIT	E-VALUE
1	complement(1284047..1285090)	PHAGE_Acanth_turfacea_Chlorella_virus_1_NC_008724: hypothetical protein ATCV1_Z806R; Verru16B_01113; phage(gi155371753)	3e-47
2	complement(1285094..1285969)	PHAGE_Parame_bursaria_Chlorella_virus_NY2A_NC_009898: hypothetical protein NY2A_B116R; Verru16B_01114; phage(gi157952420)	6e-53
3	1286103..1286837	PHAGE_Ectoca_siliculosus_virus_1_NC_002687: EsV-1-65; Verru16B_01115; phage(gi13242537)	4e-05
4	complement(1286931..1287158)	hypothetical protein; Verru16B_01116	0.0
5	complement(1287217..1288101)	PHAGE_Bacill_JL_NC_028982: putative exonuclease; Verru16B_01117; phage(gi971762862)	6e-27
6	1288305..1289438	PHAGE_Prochl_P_RSM4_NC_015283: YadA domain-containing structural protein; Verru16B_01118; phage(gi326782844)	7e-08
7	complement(1289474..1291645)	PHAGE_Vibrio_fs2_NC_001956: putative maturation protein; Verru16B_01119; phage(gi9630770)	9e-13
Region 3
12 CDS
#	CDS_POSITION	BLAST_HIT	E-VALUE
1	1589242..1589254	attL GCCAGCTGGCCCG	0.0
2	complement(1589486..1590409)	PHAGE_Mycoba_Butters_NC_021061: integrase; Verru16B_01385; phage(gi479336499)	4e-21
3	complement(1590473..1590745)	Translation initiation factor IF-1; Verru16B_01386	0.0
4	1590851..1591372	PHAGE_Pandor_salinus_NC_022098: guanine deaminase; Verru16B_01387; phage(gi531037005)	2e-08
5	1591497..1592126	Superoxide dismutase [Mn] 1; Verru16B_01388	0.0
6	complement(1592209..1594473)	PHAGE_Pelagi_HTVC008M_NC_020484: adenylate/guanylyl cyclase; Verru16B_01389; phage(gi460042455)	5e-32
7	complement(1594582..1595445)	PHAGE_Adoxop_orana_granulovirus_NC_005038: odv-e66; Verru16B_01390; phage(gi32698567)	2e-06
8	complement(1595465..1597306)	PHAGE_Geobac_virus_E2_NC_009552: putative O-antigen polymerase; Verru16B_01391; phage(gi148747746)	5e-06
9	complement(1597471..1598502)	PHAGE_Acanth_moumouvirus_NC_020104: glutamine synthetase; Verru16B_01392; phage(gi441432525)	1e-67
10	1598724..1599920	PHAGE_Cronob_phiES15_NC_018454: putative serine/threonine phosphatase; Verru16B_01393; phage(gi401817585)	4e-05
11	1599917..1600279	PHAGE_Pseudo_RIO_1_NC_021300: gamma-glutamyl cyclotransferase; Verru16B_01394; phage(gi508178017)	3e-08
12	complement(1600284..1600463)	hypothetical protein; Verru16B_01395	0.0
13	complement(1600601..1601746)	PHAGE_Strept_Dp_1_NC_015274: DnaX DNA polymerase III clamp loader complex gamma-tau-delta subunit; Verru16B_01396; phage(gi327198331)	8e-46
14	1604484..1604496	attR GCCAGCTGGCCCG	0.0
Region 4
9 CDS
#	CDS_POSITION	BLAST_HIT	E-VALUE
1	2018585..2019454	PHAGE_Acanth_mimivirus_NC_014649: uncharacterized dTDP-4-dehydrorhamnose reductase domain protein; Verru16B_01756; phage(gi311978192)	7e-15
2	2019472..2020527	PHAGE_Entero_phi92_NC_023693: Phi92_gp067; Verru16B_01757; phage(gi726647000)	3e-90
3	2020656..2021531	PHAGE_Entero_phi92_NC_023693: Phi92_gp066; Verru16B_01758; phage(gi726646999)	9e-92
4	2021589..2022554	PHAGE_Mycoba_Omega_NC_004688: gp17; Verru16B_01759; phage(gi29566754)	1e-09
5	2022616..2023989	hypothetical protein; Verru16B_01760	0.0
6	2023986..2024966	PHAGE_Megavi_lba_NC_020232: putative glycosyltransferase; Verru16B_01761; phage(gi448825509)	1e-05
7	complement(2025004..2025915)	PHAGE_Cronob_ENT47670_NC_019927: bactoprenol glucosyl transferase; Verru16B_01762; phage(gi431810504)	4e-23
8	complement(2025981..2027105)	PHAGE_Bathyc_BpV1_NC_014765: hypothetical protein; Verru16B_01763; phage(gi313768026)	5e-38
9	complement(2027102..2028103)	PHAGE_Synech_S_SKS1_NC_020851: nucleotide-sugar epimerase; Verru16B_01764; phage(gi472340882)	9e-22
Region 5
8 CDS
#	CDS_POSITION	BLAST_HIT	E-VALUE
1	complement(2328918..2329925)	PHAGE_Deep_s_D6E_NC_019544: lysin; Verru16B_02024; phage(gi423262347)	2e-15
2	complement(2330080..2330733)	PHAGE_Cronob_vB_CsaM_GAP32_NC_019401: translation initiation factor IF-3; Verru16B_02025; phage(gi414087231)	1e-10
3	complement(2330824..2331237)	PHAGE_Ostreo_7_NC_028093: hypothetical protein; Verru16B_02026; phage(gi939186163)	5e-13
4	complement(2331284..2333152)	PHAGE_Bacill_vB_BanS_Tsamsa_NC_023007: hypothetical protein; Verru16B_02027; phage(gi564292591)	1e-06
5	complement(2333155..2334081)	4-hydroxythreonine-4-phosphate dehydrogenase; Verru16B_02028	0.0
6	complement(2334078..2334830)	PHAGE_Bathyc_BpV1_NC_014765: hypothetical protein; Verru16B_02029; phage(gi313768028)	1e-08
7	complement(2334827..2335465)	hypothetical protein; Verru16B_02030	0.0
8	complement(2335510..2336595)	PHAGE_Ostreo_virus_OsV5_NC_010191: hypothetical protein OsV5_039f; Verru16B_02031; phage(gi163955012)	4e-26
