# Supplementary material for: Three Novel Species with Peptidoglycan Cell Walls form the New Genus Lacunisphaera gen. nov. in the Family Opitutaceae of the Verrucomicrobial Subdivision 4
Source: Front Microbiol. 2017 Feb 13;8:202. doi: 10.3389/fmicb.2017.00202 (PMC5303756; doi:10.3389/fmicb.2017.00202)
Supplement: Supplementary file 2 [file Table_5.XLSX]

## Sheet: PG genes in IG16b + other taxa
Table S5 | Bioinformatic analysis of peptidoglycan synthesis genes. Genome sequences of IG16b, Opitutus terrae PB90-1T and Coraliomargarita akajimensis 04OKA010-24T were analyzed with blastp against protein query sequences of Phycisphaera mikurensis FYK-2301M01T or Gimesia maris 534-30T
		Organism		Opitutus terrae PB90-1T				Coraliomagarita akajimensis 04OKA010-24T				Lacunisphaera limnophila IG16bT
		Query Phycisphaera mikurensis FYK-2301M01T
Protein		Accession number new	Accession number old	Query coverage	E-value	%ident	Protein ID	Query coverage	E-value	%ident	Protein ID	Query coverage	E-value	%ident	Protein ID
MurA	Locus	YP_005446891.1 WP_014438204.1		0.97	2e-49	0.3	WP_012373105.1	0.99	2e-139	0.51	WP_013043694.1	0.98	2e-49	0.3027	Verru16B_03238
	Function	UDP-N-acetylglucosamine 1- carboxyvinyltransferase		UDP-N-acetylglucosamine 1-carboxyvinyltransferase				UDP-N-acetylglucosamine 1-carboxyvinyltransferase				UDP-N-acetylglucosamine 1-carboxyvinyltransferase
MurB	Locus	YP_005444775.1 WP_014436098.1		0.97	8e-36	0.33	WP_012375453.1	0.92	5e-43	0.35	WP_013044802.1	0.93	3e-36	0.3401	Verru16B_00256
	Function	UDP-N-acetylenolpyruvoylglucosamine reductase		UDP-N-acetylenolpyruvoylglucosamine reductase				UDP-N-acetylenolpyruvoylglucosamine reductase				UDP-N-acetylmuramate--L-alanine ligase
MurC	Locus	YP_005446460.1 WP_014437776.1		0.93	2e-23	0.29	WP_012375453.1	0.79	4e-28	0.28	WP_013044802.1	0.94	9e-32	0.3257	Verru16B_00256
	Function	UDP-N-acetylmuramate--L-alanine ligase		UDP-N-acetylenolpyruvoylglucosamine reductase				UDP-N-acetylenolpyruvoylglucosamine reductase				UDP-N-acetylmuramate--L-alanine ligase
MurD	Locus	YP_005445522.1 WP_014436843.1		0.8	4e-23	0.31	WP_012375449.1	0.85	2e-18	0.28	WP_013044798.1	0.83	3e-22	0.3272	Verru16B_00252
	Function	UDP-N-acetylmuramoylalanine--D-glutamate ligase		UDP-N-acetylmuramoylalanine-D-glutamate ligase				UDP-N-acetylmuramoylalanine--D-glutamate ligase				UDP-N-acetylmuramoylalanine--D-glutamate ligase
MurE	Locus	YP_005444600.1 WP_014435923.1		0.93	3e-97	0.42	ACB75910.1	0.95	9e-84	0.38	WP_013044795.1	0.94	7e-95	0.4115	Verru16B_00245
	Function	UDP-N-acetylmuramoyl-L-alanyl-D-glutamate--2,6-diaminopimelate ligase		UDP-N-acetylmuramyl-tripeptide synthetase				UDP-N-acetylmuramoyl-L-alanyl-D-glutamate--2,6-diaminopimelate ligase				UDP-N-acetylmuramoyl-L-alanyl-D-glutamate--2,6-diaminopimelate ligase
MurF	Locus	YP_005446553.1 WP_014437869.1		0.88	6e-34	0.34	WP_012375446.1	0.77	6e-09	0.25	WP_013044795.1	0.81	2e-32	0.3526	Verru16B_00246
	Function	UDP-N-acetylmuramoyl-tripeptide--D-alanyl-D-alanine ligase		UDP-N-acetylmuramoylalanyl-D-glutamyl-2, 6-diaminopimelate--D-alanyl-D-alanine ligase				UDP-N-acetylmuramoyl-L-alanyl-D-glutamate--2,6-diaminopimelate ligase				UDP-N-acetylmuramoyl-tripeptide--D-alanyl-D-alanine ligase
MraY	Locus	YP_005446554.1 WP_014437870.1		0.94	1e-66	0.37	WP_012375448.1	0.94	3e-74	0.4	WP_013044797.1	0.95	5e-70	0.3779	Verru16B_00249
	Function	phospho-N-acetylmuramoyl-pentapeptide-transferase		phospho-N-acetylmuramoyl-pentapeptide-transferase				phospho-N-acetylmuramoyl-pentapeptide-transferase				phospho-N-acetylmuramoyl-pentapeptide-transferase
MurG	Locus	YP_005444853.1 WP_014436176.1		0.85	7e-28	0.32	WP_012375452.1	0.95	5e-23	0.28	WP_013044801.1	0.98	2e-29	0.2937	Verru16B_00255
	Function	UDP-N-acetylglucosamine-N-acetylmuramyl- (pentapeptide) pyrophosphoryl-undecaprenol N- acetylglucosamine transferase		UDP-N-acetylglucosamine--N-acetylmuramyl-(pentapeptide) pyrophosphoryl-undecaprenol N-acetylglucosamine transferase				UDP-N-acetylglucosamine--N-acetylmuramyl-(pentapeptide) pyrophosphoryl-undecaprenol N-acetylglucosamine transferase				UDP-N-acetylglucosamine--N-acetylmuramyl-(pentapeptide) pyrophosphoryl-undecaprenol N-acetylglucosamine transferase
MurJ/ MviN	Locus	YP_005447159.1 WP_014438466.1		0.89	8e-50	0.33	WP_012376623.1	0.77	1e-40	0.31	WP_013042792.1	0.81	5e-47	0.31	Verru16B_01526
	Function	gfd/ integral membrane protein MviN		lipid II flippase MurJ				lipid II flippase MurJ				lipid II flippase MurJ
MtgA/pbpC/E2.4.1.129	Locus	YP_005446206.1 WP_014437527.1		0.68	6e-48	0.3	WP_012375444.1	0.92	4e-74	0.33	WP_013044794.1	0.85	2e-55	0.305	Verru16B_00244
	Function	putative penicillin-binding protein		peptidoglycan synthase ftsI				peptidoglycan synthase ftsI				peptidoglycan synthase ftsI
mrdA/ftsI/pbpB	Locus	YP_005446206.1 WP_014437527.1		0.68	6e-48	0.3	WP_012375444.1	0.92	4e-74	0.33	WP_013044794.1	0.85	2e-55	0.305	Verru16B_00244
	Function	putative penicillin-binding protein		peptidoglycan synthase ftsI				peptidoglycan synthase ftsI				peptidoglycan synthase ftsI
dacA/ dacC/ dacD	Locus	YP_005445363 WP_014436685.1					WP_052300367.1								Verru16B_03532
	Function	D-alanyl-D-alanine carboxypeptidase		beta-lactamase/D-alanine carboxypeptidase								CubicO group peptidase, beta-lactamase class C family
		Organism		Opitutus terrae PB90-1T				Coraliomagarita akajimensis 04OKA010-24T				Lacunisphaera limnophila IG16bT
		Query Gimesia maris 534-30T
Protein		Accession number		Query coverage	E-value	%ident	Protein ID	Query coverage	E-value	%ident	Protein ID	Query coverage	E-value	%ident	Protein ID
mrcA/B	Locus	EDL55995.1		0.48	4e-05	0.24	WP_012375444.1	0.08	2.1	0.3	WP_013042720.1	0.12	6.6	0.33	Verru16b_02983
	Function	putative penicillin-binding protein		Transpeptidase				Transglycosylase				hypothetical protein
