# Supplementary material for: Three Novel Species with Peptidoglycan Cell Walls form the New Genus Lacunisphaera gen. nov. in the Family Opitutaceae of the Verrucomicrobial Subdivision 4
Source: Front Microbiol. 2017 Feb 13;8:202. doi: 10.3389/fmicb.2017.00202 (PMC5303756; doi:10.3389/fmicb.2017.00202)
Supplement: Supplementary file 3 [file Table_6.xlsx]

## Sheet: Tabelle1
	Table S6 | Classes of ß-lactamases and presence in verrucomicrobial genomes.
	Species			(Sub-) Classes
				A	B1a	B1b	B2	B3	C	D
			Reference species	Mycobacterium fortuitum	Bacillus cereus 569	Klebsiella pneumoniae	Aeromonas hydrophila	Fluoribacter gormanii	Escherichia coli K-12	Acinetobacter baumannii
			Reference sequence	Q59517	P04190	C7C422	P26918	Q9K578	P00811	Q9F0V3
	Opitutus terrae PB90-1T			0	0.5	0	0	1	2	0
	Coraliomargarita akajimensis 04OKA010-24T			0	0	0	0	0	0	0
	IG16b			0	1	0	0	1	0	0
