# Supplementary material for: Three Novel Species with Peptidoglycan Cell Walls form the New Genus Lacunisphaera gen. nov. in the Family Opitutaceae of the Verrucomicrobial Subdivision 4
Source: Front Microbiol. 2017 Feb 13;8:202. doi: 10.3389/fmicb.2017.00202 (PMC5303756; doi:10.3389/fmicb.2017.00202)
Supplement: Supplementary file 4 [file Table_7.xlsx]

## Sheet: Sheet1
	Table S7 | Description and detailed information about ß-lactamases identified within verrucomicrobial genomes.
	Species	Accession number	Class	Description	Query coverage	E-value	Identity	Accession number
	Opitutus terrae PB90-1T	ACB74057.1	B1a	beta-lactamase domain protein [Opitutus terrae PB90-1]	0.63	0.073	0.18	ACB74057.1
		WP_012373937.1	B3	subclass B3 metallo-beta-lactamase	0.9	2e-69	0.42	WP_012373937.1
		ACB75535.1	C	beta-lactamase	0.91	2e-28	0.29	ACB75535.1
		WP_052300367.1	C	hypothetical protein	0.91	3e-28	0.3	WP_052300367.1
	Coraliomagarita akajimensis 04OKA010-24T	-	-	-	-	-	-	-
	IG16b	Verru16B_03531	B1a	subclass B1 metallo-beta-lactamase	0.86	7e-56	0.45	WP_052108291.1
		Verru16B_02171	B3	subclass B3 metallo-beta-lactamase	0.85	1e-79	0.46	WP_026387324.1
		Verru16B_03532	C	CubicO group peptidase, beta-lactamase class C family	0.58	4e-15	0.27	Verru16B_03532
